# Supplementary material for: Gene-Environment Dependence Creates Spurious Gene-Environment Interaction
Source: Am J Hum Genet. 2014 Sep 4;95(3):301–7. doi: 10.1016/j.ajhg.2014.07.014 (PMC4157149; doi:10.1016/j.ajhg.2014.07.014)
Supplement: Table S1. Calculations of Interaction Risk Ratio — Instructions for use are included in the spreadsheet. [file mmc1.xlsx]

## Sheet: Sheet1
	Control haps				MAF	Carrier freq		RR
		D=0	D=1		0.08	0.1536		2
	M=0	0.92	0
	M=1	0.04	0.04	0.08
	Pr(M,D,Y=1)	D=00	D=01	D=11			Pr(M,D,Y=0)	D=00	D=01	D=11
	M=00	0.8464	0	0			M=00	0.8464	0	0
	M=01	0.0736	0.1472	0			M=01	0.0736	0.0736	0
	M=11	0.0016	0.0064	0.0032			M=11	0.0016	0.0032	0.0016
					1.0784						1
	Pr(M,D|Y=1)						Pr(M,D|Y=0)
	M=00	0.784866	0	0			M=00	0.8464	0	0
	M=01	0.0682493	0.136499	0			M=01	0.0736	0.0736	0
	M=11	0.00148368	0.00593472	0.00296736			M=11	0.0016	0.0032	0.0016
	Carrier cases	D=0	D=1				Carrier controls	D=0	D=1
	M=0	0.784866	0	0.784866			M=0	0.8464	0	0.8464
	M=1	0.0697329	0.145401	0.215134			M=1	0.0752	0.0784	0.1536
		0.854599	0.145401					0.9216	0.0784
	OR variant	2
	OR marker	1.51042
	Menarche		SNP-menarche
	0.5		0.58
	Pr(M,D,Y=1,early)	D=00	D=01	D=11		Pr(M,D,Y=0,late)	D=00	D=01	D=11				Pr(M,D,Y=0,early)	D=00	D=01	D=11		Pr(M,D,Y=0,late)	D=00	D=01	D=11
	M=00	0.8464	0	0		M=00	0.8464	0	0				M=00	0.8464	0	0		M=00	0.8464	0	0
	M=01	0.0736	0.085376	0		M=01	0.0736	0.1472	0				M=01	0.0736	0.042688	0		M=01	0.0736	0.0736	0
	M=11	0.0016	0.003712	0.001856		M=11	0.0016	0.0064	0.0032				M=11	0.0016	0.001856	0.000928		M=11	0.0016	0.0032	0.0016
					1.01254					1.0784							0.967072					1
	Pr(M,D|Y=1,early)					Pr(M,D|Y=1,late)							Pr(M,D|Y=0,early)					Pr(M,D|Y=0,late)
	M=00	0.835914	0	0		M=00	0.784866	0	0				M=00	0.875219	0	0		M=00	0.8464	0	0
	M=01	0.0726882	0.0843183	0		M=01	0.0682493	0.136499	0				M=01	0.076106	0.0441415	0		M=01	0.0736	0.0736	0
	M=11	0.00158018	0.00366601	0.00183301		M=11	0.00148368	0.00593472	0.00296736				M=11	0.00165448	0.0019192	0.000959598		M=11	0.0016	0.0032	0.0016
	Carrier cases early	D=0	D=1			Carrier cases late	D=0	D=1					Carrier controls early	D=0	D=1			Carrier controls late	D=0	D=1
	M=0	0.835914	0	0.835914		M=0	0.784866	0	0.784866				M=0	0.875219	0	0.875219		M=0	0.8464	0	0.8464
	M=1	0.0742684	0.0898173	0.164086		M=1	0.0697329	0.145401	0.215134				M=1	0.0777605	0.0470203	0.124781		M=1	0.0752	0.0784	0.1536
		0.910183	0.0898173				0.854599	0.145401						0.95298	0.0470203				0.9216	0.0784
	OR D-early		0.58												0.58
	OR M-early		0.716138												0.785625
	OR D-Y early		2
	OR D-Y late		2
	OR M-Y early		1.37682
	OR M-Y late		1.51042

## Sheet: Sheet2
	Control haps				Marker MAF	Causal MAF in unexposed controls	r2	OR D-Y			Bias
		D=0	D=1		0.1	0.05	0.473684	2			1.06667
	M=0	0.9	0			-3.56007
	M=1	0.05	0.05
	Pr(M,D,Y=1)	D=0	D=1				Pr(M,D,Y=0)	D=0	D=1
	M=0	0.9	0				M=0	0.9	0
	M=1	0.05	0.1				M=1	0.05	0.05
				1.05						1
	Case haps	D=0	D=1				Control haps	D=0	D=1
	M=0	0.857143	0	0.857143			M=0	0.9	0	0.9
	M=1	0.047619	0.0952381	0.142857			M=1	0.05	0.05	0.1
		0.904762	0.0952381					0.95	0.05
	D-Y OR		2
	M-Y OR		1.5
		Menarche RR	SNP-menarche
		1	1.5
	Pr(M,D,Y=1,early)	D=0	D=1			Pr(M,D,Y=1,late)	D=0	D=1			Pr(M,D,Y=0,early)	D=0	D=1			Pr(M,D,Y=0,late)	D=0	D=1
	M=0	0.9	0			M=0	1.8	0			M=0	0.9	0			M=0	0.9	0
	M=1	0.05	0.15			M=1	0.1	0.2			M=1	0.05	0.075			M=1	0.05	0.05
				1.1					2.1					1.025					1
	Case haps early	D=0	D=1			Case haps late	D=0	D=1			Control haps early	D=0	D=1			Control haps late	D=0	D=1
	M=0	0.818182	0	0.818182		M=0	0.857143	0	0.857143		M=0	0.878049	0	0.878049		M=0	0.9	0	0.9
	M=1	0.0454545	0.136364	0.181818		M=1	0.047619	0.0952381	0.142857		M=1	0.0487805	0.0731707	0.121951		M=1	0.05	0.05	0.1
		0.863636	0.136364				0.904762	0.0952381				0.926829	0.0731707				0.95	0.05
	OR D-Y early		2			OR D-Y late		2						0.439024
	OR M-Y early		1.6			OR M-Y late		1.5						0.0609756
							bias	1.06667
	OR D-early cases		1.5								OR D-early controls		1.5
	OR M-early cases		1.33333								OR M-early controls		1.25
							bias	1.06667
	Pr(Menarche)	0.37
	Marginal case haps	D=0	D=1			Marginal control haps	D=0	D=1
	M=0	0.842727	0	0.842727			0.891878	0	0.891878
	M=1	0.0468182	0.110455	0.157273			0.0495488	0.0585732	0.108122
		0.889545	0.110455				0.941427	0.0585732
	Marginal OR D-Y	1.99574
	Marginal OR M-Y	1.53942	Target	0.92

## Sheet: Sheet3
Instructions:
Input values in the yellow cells
Open Solver in the Data tab (it it's not there, open Excel options: Add-ins)
Edit the constraint as required
Interaction RR will be maximised over the causal RRs on X and Y
Output values are in red
				Haplotype frequencies					Disease probs
Unexposed subjects	Marker MAF	0.09		Pr(D,M|X=0)	D=0	D=1	Total		Pr(Y=1,D,M|X=0)	D=0	D=1	Pr(Y=1,M|X=0)	Pr(Y=1|M,X=0)	Marker RR
	Causal MAF	0.02		M=0	0.91	0	0.91		M=0	0.91	0	0.91	1
	r2	0.206349		M=1	0.07	0.02	0.09		M=1	0.07	0.01154	0.08154	0.906	0.906
	Marker RR on Y	0.906		Total	0.98	0.02			Pr(Y=1,D,X=0)	0.98	0.01154
	Causal RR on Y	0.577							pr(Y=1|D,X=0)	1	0.577
									Causal RR		0.577
Exposed subjects	Marker RR on Y	0.9786		Pr(D,M|X=1)	D=0	D=1	Total		Pr(Y=1,D,M|X=1)	D=0	D=1	Pr(Y=1,M|X=1)	Pr(Y=1|M,X=1)	Marker RR
	Causal RR on X	0.186504		M=0	0.91	0	0.91		M=0	0.91	0	0.91	1
				M=1	0.07	0.00373007	0.0737301		M=1	0.07	0.00215225	0.0721523	0.9786	0.9786
				Total	0.98	0.00373007			Pr(Y=1,D|X=1)	0.98	0.00215225
									Pr(Y=1|D,X=1)	1	0.577
									Causal RR		0.577
Interaction RR	1.08013
Target value	1.08013
Difference^2	1.78332e-21
